# Supplementary material for: Virtual race transformation reverses racial in-group bias
Source: PLoS One. 2017 Apr 24;12(4):e0174965. doi: 10.1371/journal.pone.0174965 (PMC5403166; doi:10.1371/journal.pone.0174965)
Supplement: S1 Data — (XLSX) [file pone.0174965.s003.xlsx]

## Sheet: Sheet1
id	session	mimicry_count	own_avatar	other_avatar	preIAT	postIAT	age	know_IT	know_prog	know_VR	game_1	game_2	embody1	embody2	embody3	embody4	embody5	embody5_R	embody6	presence	difficulty	performance	liking	symatphy	intelligent	similar	circles
1	1	4	0	0	0.7178	0.3481	23	4	1	2	2	1	4	4	5	4	1	5	3	1	4	4	3	4	3	1	2
1	2	8	0	1	0.7178	0.3481	23	4	1	2	2	1	4	4	4	4	1	5	2	2	3	3	3	3	4	2	2
2	1	3	0	0	0.3766	0.6167	20	3	1	4	7	5	4	4	4	5	2	4	3	3	3	4	2	1	3	2	2
2	2	1	0	1	0.3766	0.6167	20	3	1	4	7	5	4	4	4	4	4	2	5	3	3	4	2	2	3	2	2
3	1	5	0	1	0.054	0.1126	19	5	3	6	6	2	4	3	5	5	2	4	1	2	4	3	3	3	4	3	3
3	2	4	0	0	0.054	0.1126	19	5	3	6	6	2	4	5	5	4	1	5	1	4	5	3	3	4	4	5	3
4	1	0	0	1	0.4155	-0.3785	21	5	5	6	2	1	4	5	5	5	1	5	1	3	2	3	5	5	4	3	3
4	2	0	0	0	0.4155	-0.3785	21	5	5	6	2	1	5	5	5	5	1	5	1	4	3	3	4	4	4	3	2
5	1	6	1	0	0.6804	0.7862	24	5	3	4	7	3	4	5	4	5	1	5	1	5	4	4	5	5	5	3	3
5	2	5	1	1	0.6804	0.7862	24	5	3	4	7	3	4	4	1	2	2	4	2	5	5	3	4	3	3	1	1
6	1	7	1	0	0.2767	1.0246	21	6	1	5	7	3	4	4	5	5	2	4	2	5	4	4	3	3	4	2	2
6	2	10	1	1	0.2767	1.0246	21	6	1	5	7	3	3	3	4	5	1	5	2	3	3	4	3	3	4	2	2
7	1	1	1	1	0.2308	-0.1453	23	4	1	6	6	2	2	1	1	5	4	2	1	2	5	4	5	5	4	4	4
7	2	0	1	0	0.2308	-0.1453	23	4	1	6	6	2	2	3	4	5	4	2	1	2	4	4	4	4	4	3	3
8	1	1	1	1	0.1605	0.2384	21	4	3	5	5	2	4	4	5	5	2	4	1	4	4	4	4	5	4	3	3
8	2	1	1	0	0.1605	0.2384	21	4	3	5	5	2	4	4	4	5	1	5	1	4	4	4	3	4	3	2	3
9	1	4	0	0	0.9636	1.1396	24	4	1	4	1	1	1	2	4	4	4	2	1	2	4	3	3	4	4	4	3
9	2	4	0	1	0.9636	1.1396	24	4	1	4	1	1	1	1	2	3	5	1	1	2	4	3	3	3	2	2	3
10	1	5	0	0	0.4406	0.786	22	4	1	4	2	1	4	3	4	5	2	4	3	3	4	3	3	2	3	2	2
10	2	2	0	1	0.4406	0.786	22	4	1	4	2	1	4	4	4	4	2	4	3	3	5	3	4	3	3	3	2
11	1	3	0	1	1.0356	0.1796	30	3	1	3	1	1	4	5	5	5	1	5	1	4	4	4	4	5	4	4	3
11	2	4	0	0	1.0356	0.1796	30	3	1	3	1	1	5	4	4	5	1	5	1	4	3	3	2	2	3	1	2
12	1	1	0	1	0.951	1.0093	20	3	1	6	1	1	3	1	4	4	3	3	4	1	5	4	2	3	2	1	1
12	2	5	0	0	0.951	1.0093	20	3	1	6	1	1	3	1	4	4	4	2	4	1	4	3	1	2	1	1	1
13	1	1	1	0	0.118	0.418	19	5	3	5	5	1	5	4	5	5	3	3	4	2	4	4	4	4	4	4	2
13	2	5	1	1	0.118	0.418	19	5	3	5	5	1	4	4	4	4	3	3	4	2	5	3	4	3	4	4	2
16	1	3	1	1	0.6318	-0.1052	19	5	1	4	3	2	4	4	4	5	2	4	5	4	4	4	5	5	4	4	2
16	2	1	1	0	0.6318	-0.1052	19	5	1	4	3	2	2	2	3	3	4	2	5	2	4	3	3	4	3	4	2
17	1	12	0	0	0.4555	0.5862	21	6	4	6	2	2	5	5	5	5	1	5	1	4	5	3	4	5	4	4	4
17	2	5	0	1	0.4555	0.5862	21	6	4	6	2	2	5	5	5	1	1	5	1	4	5	3	4	4	4	4	4
18	1	5	0	0	0.7127	0.6014	21	4	2	5	2	1	3	3	5	5	3	3	2	4	2	5	4	4	4	2	2
18	2	1	0	1	0.7127	0.6014	21	4	2	5	2	1	3	2	5	5	4	2	2	3	4	3	3	3	4	2	2
19	1	5	0	1	0.8931	0.7133	29	4	2	4	2	1	4	4	4	4	2	4	2	4	4	3	4	4	4	4	2
19	2	8	0	0	0.8931	0.7133	29	4	2	4	2	1	4	4	4	4	2	4	2	4	4	3	4	4	4	3	2
20	1	2	0	1	0.0116	0.3133	20	6	4	3	2	2	3	4	5	5	3	3	4	4	4	4	5	5	3	4	3
20	2	2	0	0	0.0116	0.3133	20	6	4	3	2	2	3	2	4	4	4	2	3	3	5	3	4	5	3	4	3
21	1	8	1	0	0.7984	0.2234	19	6	1	6	2	2	5	5	5	5	1	5	4	5	4	3	5	5	5	3	3
21	2	18	1	1	0.7984	0.2234	19	6	1	6	2	2	5	5	5	5	1	5	4	5	3	3	5	5	5	4	3
22	1	0	1	0	0.6823	0.6215	52	1	1	1	1	1	4	4	5	5	2	4	1	4	4	5	4	3	3	1	3
22	2	1	1	1	0.6823	0.6215	52	1	1	1	1	1	3	5	5	5	1	5	1	3	4	5	4	3	3	1	2
23	1	3	1	1	0.3242	1.2255	20	5	2	6	2	1	3	4	5	5	2	4	2	2	4	4	4	5	3	2	2
23	2	4	1	0	0.3242	1.2255	20	5	2	6	2	1	3	3	2	2	3	3	4	4	4	4	5	5	1	4	3
25	1	2	0	0	0.4425	0.5424	21	4	1	2	2	2	5	5	5	5	1	5	1	4	4	4	5	5	4	3	3
25	2	0	0	1	0.4425	0.5424	21	4	1	2	2	2	5	5	5	5	1	5	1	5	4	4	4	5	5	4	3
26	1	4	0	0	0.5273	0.4713	21	5	1	1	2	1	5	5	5	5	1	5	1	4	4	4	5	5	5	5	3
26	2	2	0	1	0.5273	0.4713	21	5	1	1	2	1	5	4	4	5	2	4	1	4	5	4	5	5	5	5	4
27	1	7	0	1	0.8771	0.6156	20	3	1	5	3	2	4	4	4	5	1	5	1	4	3	5	4	4	5	1	1
27	2	6	0	0	0.8771	0.6156	20	3	1	5	3	2	4	3	4	5	1	5	1	4	2	5	1	2	4	1	1
28	1	0	0	1	0.6779	0.0972	19	5	6	5	2	2	3	4	5	5	3	3	4	4	3	5	5	5	4	4	4
28	2	0	0	0	0.6779	0.0972	19	5	6	5	2	2	3	5	4	4	2	4	3	2	4	2	3	2	3	2	2
29	1	5	1	0	1.185	-0.4946	19	5	1	4	2	2	5	3	5	5	2	4	2	4	5	4	5	5	4	3	3
29	2	7	1	1	1.185	-0.4946	19	5	1	4	2	2	5	5	4	5	2	4	2	4	5	3	5	4	4	4	3
30	1	4	1	0	0.414	1.0214	30	5	3	5	2	3	5	5	5	5	1	5	1	4	5	3	4	5	4	4	4
30	2	2	1	1	0.414	1.0214	30	5	3	5	2	3	5	5	5	5	2	4	1	5	5	3	4	5	4	4	4
33	1	3	1	1	0.6136	0.4959	20	6	4	1	2	2	4	4	5	5	2	4	1	4	3	4	4	5	3	3	3
33	2	1	1	0	0.6136	0.4959	20	6	4	1	2	2	5	5	5	5	2	4	1	4	3	4	4	4	3	2	3
34	1	0	1	1	1.0125	0.5392	19	2	1	1	3	2	5	3	5	5	2	4	2	4	2	5	5	5	5	3	3
34	2	1	1	0	1.0125	0.5392	19	2	1	1	3	2	4	5	3	4	2	4	4	5	2	5	5	5	5	2	3
35	1	13	1	1	0.9251	0.0577	24	5	1	1	7	4	5	5	5	5	1	5	1	5	3	4	5	5	5	3	2
35	2	9	1	0	0.9251	0.0577	24	5	1	1	7	4	5	5	5	5	1	5	1	5	3	4	5	4	4	4	2
36	1	4	1	1	0.2524	0.6455	20	4	4	5	2	1	4	3	4	5	2	4	1	2	4	3	4	4	4	3	2
36	2	6	1	0	0.2524	0.6455	20	4	4	5	2	1	3	4	4	4	2	4	3	3	3	2	2	2	2	2	2
37	1	4	1	0	0.6706	1.0001	31	4	1	1	4	1	3	3	3	2	3	3	2	2	4	3	4	5	4	4	3
37	2	5	1	1	0.6706	1.0001	31	4	1	1	4	1	4	4	5	5	2	4	1	3	5	3	3	4	3	4	2

## Sheet: working
id	trial	nmimicry	selfbody	otherbody	preIAT	postIAT	age	computer	programming	VR	gamesyear	gamehours	memirror	medown	agency	mymovements	notme	wasme	multbodies	othereal	difficulty	performance	liking	symatphy	intelligent	similar	circles
1	1	4	0	0	0.7178	0.3481	23	4	1	2	2	1	4	4	5	4	1	5	3	1	4	4	3	4	3	1	2
1	2	8	0	1	0.7178	0.3481	23	4	1	2	2	1	4	4	4	4	1	5	2	2	3	3	3	3	4	2	2
2	1	3	0	0	0.3766	0.6167	20	3	1	4	7	5	4	4	4	5	2	4	3	3	3	4	2	1	3	2	2
2	2	1	0	1	0.3766	0.6167	20	3	1	4	7	5	4	4	4	4	4	2	5	3	3	4	2	2	3	2	2
3	1	5	0	1	0.054	0.1126	19	5	3	6	6	2	4	3	5	5	2	4	1	2	4	3	3	3	4	3	3
3	2	4	0	0	0.054	0.1126	19	5	3	6	6	2	4	5	5	4	1	5	1	4	5	3	3	4	4	5	3
4	1	0	0	1	0.4155	-0.3785	21	5	5	6	2	1	4	5	5	5	1	5	1	3	2	3	5	5	4	3	3
4	2	0	0	0	0.4155	-0.3785	21	5	5	6	2	1	5	5	5	5	1	5	1	4	3	3	4	4	4	3	2
5	1	6	1	0	0.6804	0.7862	24	5	3	4	7	3	4	5	4	5	1	5	1	5	4	4	5	5	5	3	3
5	2	5	1	1	0.6804	0.7862	24	5	3	4	7	3	4	4	1	2	2	4	2	5	5	3	4	3	3	1	1
6	1	7	1	0	0.2767	1.0246	21	6	1	5	7	3	4	4	5	5	2	4	2	5	4	4	3	3	4	2	2
6	2	10	1	1	0.2767	1.0246	21	6	1	5	7	3	3	3	4	5	1	5	2	3	3	4	3	3	4	2	2
7	1	1	1	1	0.2308	-0.1453	23	4	1	6	6	2	2	1	1	5	4	2	1	2	5	4	5	5	4	4	4
7	2	0	1	0	0.2308	-0.1453	23	4	1	6	6	2	2	3	4	5	4	2	1	2	4	4	4	4	4	3	3
8	1	1	1	1	0.1605	0.2384	21	4	3	5	5	2	4	4	5	5	2	4	1	4	4	4	4	5	4	3	3
8	2	1	1	0	0.1605	0.2384	21	4	3	5	5	2	4	4	4	5	1	5	1	4	4	4	3	4	3	2	3
9	1	4	0	0	0.9636	1.1396	24	4	1	4	1	1	1	2	4	4	4	2	1	2	4	3	3	4	4	4	3
9	2	4	0	1	0.9636	1.1396	24	4	1	4	1	1	1	1	2	3	5	1	1	2	4	3	3	3	2	2	3
10	1	5	0	0	0.4406	0.786	22	4	1	4	2	1	4	3	4	5	2	4	3	3	4	3	3	2	3	2	2
10	2	2	0	1	0.4406	0.786	22	4	1	4	2	1	4	4	4	4	2	4	3	3	5	3	4	3	3	3	2
11	1	3	0	1	1.0356	0.1796	30	3	1	3	1	1	4	5	5	5	1	5	1	4	4	4	4	5	4	4	3
11	2	4	0	0	1.0356	0.1796	30	3	1	3	1	1	5	4	4	5	1	5	1	4	3	3	2	2	3	1	2
12	1	1	0	1	0.951	1.0093	20	3	1	6	1	1	3	1	4	4	3	3	4	1	5	4	2	3	2	1	1
12	2	5	0	0	0.951	1.0093	20	3	1	6	1	1	3	1	4	4	4	2	4	1	4	3	1	2	1	1	1
13	1	1	1	0	0.118	0.418	19	5	3	5	5	1	5	4	5	5	3	3	4	2	4	4	4	4	4	4	2
13	2	5	1	1	0.118	0.418	19	5	3	5	5	1	4	4	4	4	3	3	4	2	5	3	4	3	4	4	2
16	1	3	1	1	0.6318	-0.1052	19	5	1	4	3	2	4	4	4	5	2	4	5	4	4	4	5	5	4	4	2
16	2	1	1	0	0.6318	-0.1052	19	5	1	4	3	2	2	2	3	3	4	2	5	2	4	3	3	4	3	4	2
17	1	12	0	0	0.4555	0.5862	21	6	4	6	2	2	5	5	5	5	1	5	1	4	5	3	4	5	4	4	4
17	2	5	0	1	0.4555	0.5862	21	6	4	6	2	2	5	5	5	1	1	5	1	4	5	3	4	4	4	4	4
18	1	5	0	0	0.7127	0.6014	21	4	2	5	2	1	3	3	5	5	3	3	2	4	2	5	4	4	4	2	2
18	2	1	0	1	0.7127	0.6014	21	4	2	5	2	1	3	2	5	5	4	2	2	3	4	3	3	3	4	2	2
19	1	5	0	1	0.8931	0.7133	29	4	2	4	2	1	4	4	4	4	2	4	2	4	4	3	4	4	4	4	2
19	2	8	0	0	0.8931	0.7133	29	4	2	4	2	1	4	4	4	4	2	4	2	4	4	3	4	4	4	3	2
20	1	2	0	1	0.0116	0.3133	20	6	4	3	2	2	3	4	5	5	3	3	4	4	4	4	5	5	3	4	3
20	2	2	0	0	0.0116	0.3133	20	6	4	3	2	2	3	2	4	4	4	2	3	3	5	3	4	5	3	4	3
21	1	8	1	0	0.7984	0.2234	19	6	1	6	2	2	5	5	5	5	1	5	4	5	4	3	5	5	5	3	3
21	2	18	1	1	0.7984	0.2234	19	6	1	6	2	2	5	5	5	5	1	5	4	5	3	3	5	5	5	4	3
22	1	0	1	0	0.6823	0.6215	52	1	1	1	1	1	4	4	5	5	2	4	1	4	4	5	4	3	3	1	3
22	2	1	1	1	0.6823	0.6215	52	1	1	1	1	1	3	5	5	5	1	5	1	3	4	5	4	3	3	1	2
23	1	3	1	1	0.3242	1.2255	20	5	2	6	2	1	3	4	5	5	2	4	2	2	4	4	4	5	3	2	2
23	2	4	1	0	0.3242	1.2255	20	5	2	6	2	1	3	3	2	2	3	3	4	4	4	4	5	5	1	4	3
25	1	2	0	0	0.4425	0.5424	21	4	1	2	2	2	5	5	5	5	1	5	1	4	4	4	5	5	4	3	3
25	2	0	0	1	0.4425	0.5424	21	4	1	2	2	2	5	5	5	5	1	5	1	5	4	4	4	5	5	4	3
26	1	4	0	0	0.5273	0.4713	21	5	1	1	2	1	5	5	5	5	1	5	1	4	4	4	5	5	5	5	3
26	2	2	0	1	0.5273	0.4713	21	5	1	1	2	1	5	4	4	5	2	4	1	4	5	4	5	5	5	5	4
27	1	7	0	1	0.8771	1.0001	20	3	1	5	3	2	4	4	4	5	1	5	1	4	3	5	4	4	5	1	1
27	2	6	0	0	0.8771	1.0001	20	3	1	5	3	2	4	3	4	5	1	5	1	4	2	5	1	2	4	1	1
28	1	0	0	1	0.6779	0.0972	19	5	6	5	2	2	3	4	5	5	3	3	4	4	3	5	5	5	4	4	4
28	2	0	0	0	0.6779	0.0972	19	5	6	5	2	2	3	5	4	4	2	4	3	2	4	2	3	2	3	2	2
29	1	5	1	0	1.185	-0.4946	19	5	1	4	2	2	5	3	5	5	2	4	2	4	5	4	5	5	4	3	3
29	2	7	1	1	1.185	-0.4946	19	5	1	4	2	2	5	5	4	5	2	4	2	4	5	3	5	4	4	4	3
30	1	4	1	0	0.414	1.0214	30	5	3	5	2	3	5	5	5	5	1	5	1	4	5	3	4	5	4	4	4
30	2	2	1	1	0.414	1.0214	30	5	3	5	2	3	5	5	5	5	2	4	1	5	5	3	4	5	4	4	4
33	1	3	1	1	0.6136	0.4959	20	6	4	1	2	2	4	4	5	5	2	4	1	4	3	4	4	5	3	3	3
33	2	1	1	0	0.6136	0.4959	20	6	4	1	2	2	5	5	5	5	2	4	1	4	3	4	4	4	3	2	3
34	1	0	1	1	1.0125	0.5392	19	2	1	1	3	2	5	3	5	5	2	4	2	4	2	5	5	5	5	3	3
34	2	1	1	0	1.0125	0.5392	19	2	1	1	3	2	4	5	3	4	2	4	4	5	2	5	5	5	5	2	3
35	1	13	1	1	0.9251	0.0577	24	5	1	1	7	4	5	5	5	5	1	5	1	5	3	4	5	5	5	3	2
35	2	9	1	0	0.9251	0.0577	24	5	1	1	7	4	5	5	5	5	1	5	1	5	3	4	5	4	4	4	2
36	1	4	1	1	0.2524	0.6455	20	4	4	5	2	1	4	3	4	5	2	4	1	2	4	3	4	4	4	3	2
36	2	6	1	0	0.2524	0.6455	20	4	4	5	2	1	3	4	4	4	2	4	3	3	3	2	2	2	2	2	2
37	1	4	1	0	0.6706	0.6156	31	4	1	1	4	1	3	3	3	2	3	3	2	2	4	3	4	5	4	4	3
37	2	5	1	1	0.6706	0.6156	31	4	1	1	4	1	4	4	5	5	2	4	1	3	5	3	3	4	3	4	2
